# Supplementary material for: Se-methylselenocysteine inhibits inflammatory response in an LPS-stimulated chicken HD11 macrophage-like cell model through the NFKB2 pathway
Source: Front Vet Sci. 2025 Jan 8;11:1503436. doi: 10.3389/fvets.2024.1503436 (PMC11751066; doi:10.3389/fvets.2024.1503436)
Supplement: Supplementary file 1 [file Data_Sheet_1.ZIP]

Archive with 12 entries (12 files):
- Sample information.txt
- 1002471.fcs
- 1002472.fcs
- 1002473.fcs
- 1002474.fcs
- 1002475.fcs
- 1002476.fcs
- 1002477.fcs
- 1002481.fcs
- 1002482.fcs
- 1002483.fcs
- 1002484.fcs
