# Supplementary material for: Se-methylselenocysteine inhibits inflammatory response in an LPS-stimulated chicken HD11 macrophage-like cell model through the NFKB2 pathway
Source: Front Vet Sci. 2025 Jan 8;11:1503436. doi: 10.3389/fvets.2024.1503436 (PMC11751066; doi:10.3389/fvets.2024.1503436)
Supplement: Supplementary file 1 [file Data_Sheet_1.ZIP › Sample information.txt]

Sample name	FCS field name
SeMC Rep1	1002471.fcs
LPS Rep1	1002475.fcs
SeMC+LPS Rep1	1002473.fcs
LPS+shRNA Rep1	1002476.fcs
SeMC+shRNA Rep1	1002472.fcs
SeMC+LPS+shRNA Rep1	1002474.fcs
CONTROL Rep1	1002477.fcs
SeMC Rep2	1002481.fcs
LPS Rep2	1002485.fcs
SeMC+LPS Rep2	1002483.fcs
LPS+shRNA Rep2	1002486.fcs
SeMC+shRNA Rep2	1002482.fcs
SeMC+LPS+shRNA Rep2	1002484.fcs
CONTROL Rep2	1002487.fcs
SeMC Rep3	1002491.fcs
LPS Rep3	1002495.fcs
SeMC+LPS Rep3	1002493.fcs
LPS+shRNA Rep3	1002496.fcs
SeMC+shRNA Rep3	1002492.fcs
SeMC+LPS+shRNA Rep3	1002494.fcs
CONTROL Rep3	1002497.fcs
