# Supplementary material for: Se-methylselenocysteine inhibits inflammatory response in an LPS-stimulated chicken HD11 macrophage-like cell model through the NFKB2 pathway
Source: Front Vet Sci. 2025 Jan 8;11:1503436. doi: 10.3389/fvets.2024.1503436 (PMC11751066; doi:10.3389/fvets.2024.1503436)
Supplement: Supplementary file 2 [file Data_Sheet_2.ZIP]

Archive with 11 entries (11 files):
- 1002493.fcs
- 1002494.fcs
- 1002495.fcs
- 1002496.fcs
- 1002497.fcs
- Sample information.txt
- 1002485.fcs
- 1002486.fcs
- 1002487.fcs
- 1002491.fcs
- 1002492.fcs
